# Supplementary material for: Revision on Palaearctic species of Periclistus Förster with description of a new species and its host plant gall (Hymenoptera, Cynipidae)
Source: Zookeys. 2016 Jun 7;(596):65–75. doi: 10.3897/zookeys.596.5945 (PMC4926655; doi:10.3897/zookeys.596.5945)
Supplement: XML Treatment for Periclistus capillatus [file zookeys.596.5945-treatment1.xml]

<!DOCTYPE tp:taxon-treatment
  PUBLIC "-//TaxonX//DTD Taxonomic Treatment Publishing DTD v0 20100105//EN" "tax-treatment-NSO.dtd">
<tp:taxon-treatment xmlns:tp="http://www.plazi.org/taxpub"><tp:treatment-meta><kwd-group><label>Taxon classification</label><kwd><named-content content-type="kingdom">Animalia</named-content></kwd><kwd><named-content content-type="order">Hymenoptera</named-content></kwd><kwd><named-content content-type="family">Cynipidae</named-content></kwd></kwd-group><mixed-citation publication-type="journal"><person-group><name><surname>Pujade-Villar</surname><given-names>Juli</given-names></name><name><surname>Wang</surname><given-names>Yiping</given-names></name><name><surname>Guo</surname><given-names>Rui</given-names></name><name><surname>Chen</surname><given-names>Xuexin</given-names></name></person-group><article-title>Revision on Palaearctic species of <italic><tp:taxon-name><tp:taxon-name-part taxon-name-part-type="genus">Periclistus</tp:taxon-name-part></tp:taxon-name></italic> Förster with description of a new species and its host plant gall (<tp:taxon-name><tp:taxon-name-part taxon-name-part-type="order">Hymenoptera</tp:taxon-name-part></tp:taxon-name>, <tp:taxon-name><tp:taxon-name-part taxon-name-part-type="family">Cynipidae</tp:taxon-name-part></tp:taxon-name>)</article-title><source>Zookeys</source><day>7</day><month>6</month><year>2016</year><volume>2016</volume><issue>596</issue><fpage>65</fpage><lpage>75</lpage><pub-id pub-id-type="doi">10.3897/zookeys.596.5945</pub-id></mixed-citation></tp:treatment-meta><tp:nomenclature><tp:taxon-name>
            <tp:taxon-name-part taxon-name-part-type="genus">Periclistus</tp:taxon-name-part>
            <tp:taxon-name-part taxon-name-part-type="species">capillatus</tp:taxon-name-part>
          </tp:taxon-name><tp:taxon-authority>Belizin, 1968</tp:taxon-authority><tp:nomenclature-citation-list><tp:nomenclature-citation><tp:taxon-name>
                <tp:taxon-name-part taxon-name-part-type="genus">Periclistus</tp:taxon-name-part> <tp:taxon-name-part taxon-name-part-type="species">capillatus</tp:taxon-name-part></tp:taxon-name><comment>Belizin, 1968: 718–719.</comment></tp:nomenclature-citation></tp:nomenclature-citation-list></tp:nomenclature><tp:treatment-sec sec-type="type material"><title>Type material.</title><p>1 ♀ deposited in <named-content xmlns:xlink="http://www.w3.org/1999/xlink" content-type="dwc:institutional_code" xlink:type="simple">ZIN</named-content>, with the following labels: “Kedrovaya pad’ [Nature Reserve] Primorie [= Primorskiy kray] O. Kovalev 17 V 60” (black label, handwritten in Russian), “From galls on leaves of <tp:taxon-name><tp:taxon-name-part taxon-name-part-type="genus">Rosa</tp:taxon-name-part></tp:taxon-name>” (red label, handwritten in Russian), “<italic><tp:taxon-name><tp:taxon-name-part taxon-name-part-type="genus">Periclistus</tp:taxon-name-part> <tp:taxon-name-part taxon-name-part-type="species">capillatus</tp:taxon-name-part></tp:taxon-name></italic> ♀ m. V. Belizin det” (black label, handwritten), “Primorskiy kray, ‘Kedrovaya pad’ ‘Nature Reserve. From galls on <tp:taxon-name><tp:taxon-name-part taxon-name-part-type="genus">Rosa</tp:taxon-name-part></tp:taxon-name> (leaves). 17. V. 60 g. O.V. Kovalev” (black label, handwritten in Russian), “Lectotype ♀ of <italic><tp:taxon-name><tp:taxon-name-part taxon-name-part-type="genus">Periclistus</tp:taxon-name-part> <tp:taxon-name-part taxon-name-part-type="species">capillatus</tp:taxon-name-part></tp:taxon-name></italic> Belizin, 1968, det JP-V 2015” (red label, printed).</p></tp:treatment-sec><tp:treatment-sec sec-type="diagnosis"><title>Diagnosis.</title><p>This species is characterized by the following characters: black head and mesosoma, chestnut brown to black metasoma, testaceous antennae and legs; 12-segmented antenna, F1 and F2 subequal in length (4:5); an alutaceous mesoscutum with <!--PageBreak-->piliferous points and sparse pubescence; notauli and posterior medial sulcus present, short, both extending to ¼ of total scutum length; parapsidal lines and anterior parallel lines present; smooth mesopleuron; closed radial cell (although both R1 and its projection in margin of forewing nearly inconspicuous), short, 3 times as long as broad; areola visible; metasomal tergites fused (T2+T3) and smooth, with an anterolateral patch of white setae; the subsequent segments are micropunctuated and glabrous.</p></tp:treatment-sec><tp:treatment-sec sec-type="comments"><title>Comments.</title><p>This species presents characters belonging to Asian species (scutal and mesopleural sculpture) and characters belonging to European species (radial cell length and shape). A key provided at the end differentiates this species from its congeners.</p></tp:treatment-sec></tp:taxon-treatment>
