# Supplementary material for: Revision on Palaearctic species of Periclistus Förster with description of a new species and its host plant gall (Hymenoptera, Cynipidae)
Source: Zookeys. 2016 Jun 7;(596):65–75. doi: 10.3897/zookeys.596.5945 (PMC4926655; doi:10.3897/zookeys.596.5945)
Supplement: XML Treatment for Aulacidea idoneus [file zookeys.596.5945-treatment2.xml]

<!DOCTYPE tp:taxon-treatment
  PUBLIC "-//TaxonX//DTD Taxonomic Treatment Publishing DTD v0 20100105//EN" "tax-treatment-NSO.dtd">
<tp:taxon-treatment xmlns:tp="http://www.plazi.org/taxpub"><tp:treatment-meta><kwd-group><label>Taxon classification</label><kwd><named-content content-type="kingdom">Animalia</named-content></kwd><kwd><named-content content-type="order">Hymenoptera</named-content></kwd><kwd><named-content content-type="family">Cynipidae</named-content></kwd></kwd-group><mixed-citation publication-type="journal"><person-group><name><surname>Pujade-Villar</surname><given-names>Juli</given-names></name><name><surname>Wang</surname><given-names>Yiping</given-names></name><name><surname>Guo</surname><given-names>Rui</given-names></name><name><surname>Chen</surname><given-names>Xuexin</given-names></name></person-group><article-title>Revision on Palaearctic species of <italic><tp:taxon-name><tp:taxon-name-part taxon-name-part-type="genus">Periclistus</tp:taxon-name-part></tp:taxon-name></italic> Förster with description of a new species and its host plant gall (<tp:taxon-name><tp:taxon-name-part taxon-name-part-type="order">Hymenoptera</tp:taxon-name-part></tp:taxon-name>, <tp:taxon-name><tp:taxon-name-part taxon-name-part-type="family">Cynipidae</tp:taxon-name-part></tp:taxon-name>)</article-title><source>Zookeys</source><day>7</day><month>6</month><year>2016</year><volume>2016</volume><issue>596</issue><fpage>65</fpage><lpage>75</lpage><pub-id pub-id-type="doi">10.3897/zookeys.596.5945</pub-id></mixed-citation></tp:treatment-meta><tp:nomenclature><tp:taxon-name>
            <tp:taxon-name-part taxon-name-part-type="genus">Aulacidea</tp:taxon-name-part>
            <tp:taxon-name-part taxon-name-part-type="species">idoneus</tp:taxon-name-part>
          </tp:taxon-name><tp:taxon-authority>(Belizin, 1973)</tp:taxon-authority><tp:taxon-status xmlns:xlink="http://www.w3.org/1999/xlink" xlink:type="simple">comb. n.</tp:taxon-status><tp:nomenclature-citation-list><tp:nomenclature-citation><tp:taxon-name>
                <tp:taxon-name-part taxon-name-part-type="genus">Periclistus</tp:taxon-name-part> <tp:taxon-name-part taxon-name-part-type="species">idoneus</tp:taxon-name-part></tp:taxon-name><comment>Belizin, 1973: 26.</comment></tp:nomenclature-citation></tp:nomenclature-citation-list></tp:nomenclature><tp:treatment-sec sec-type="type material"><title>Type material.</title><p>1 ♀ deposited in <named-content xmlns:xlink="http://www.w3.org/1999/xlink" content-type="dwc:institutional_code" xlink:type="simple">ZIN</named-content>, with the following labels: Herfeish, 22.IV, Israel, V. Trjapitzin ‘ 966” (black label, handwritten in Russian), “ Holotype <italic><tp:taxon-name><tp:taxon-name-part taxon-name-part-type="genus">Periclistus</tp:taxon-name-part> <tp:taxon-name-part taxon-name-part-type="species">idoneus</tp:taxon-name-part></tp:taxon-name></italic> ♀ m., V. Belizin det” (red label, handwritten), <italic><tp:taxon-name><tp:taxon-name-part taxon-name-part-type="genus">Aulacidea</tp:taxon-name-part> <tp:taxon-name-part taxon-name-part-type="species">idoneus</tp:taxon-name-part></tp:taxon-name></italic> Belizin, 1973, det. JP-V 2015” (white label, printed).</p></tp:treatment-sec><tp:treatment-sec sec-type="comments"><title>Comments.</title><p>After examining the holotype, we conclude that this species belongs to genus <italic><tp:taxon-name><tp:taxon-name-part taxon-name-part-type="genus">Aulacidea</tp:taxon-name-part></tp:taxon-name></italic>. After determining the specimen following the Palaearctic <italic><tp:taxon-name><tp:taxon-name-part taxon-name-part-type="genus">Aulacidea</tp:taxon-name-part></tp:taxon-name></italic> species key made by <xref ref-type="bibr" rid="B8">Melika (2006)</xref> we conclude that this species is a valid species related to <italic><tp:taxon-name><tp:taxon-name-part taxon-name-part-type="genus">Aulacidea</tp:taxon-name-part> <tp:taxon-name-part taxon-name-part-type="species">laureae</tp:taxon-name-part></tp:taxon-name></italic> Nieves-Aldrey, 1992 and <italic><tp:taxon-name><tp:taxon-name-part taxon-name-part-type="genus">Aulacidea</tp:taxon-name-part> <tp:taxon-name-part taxon-name-part-type="species">follioti</tp:taxon-name-part></tp:taxon-name></italic> Barbotin, 1972. The three species present the head broader than high, 13-segmented antenna, F1 shorter than F2, incomplete notauli and ciliated forewing margin. <italic><tp:taxon-name><tp:taxon-name-part taxon-name-part-type="genus">Aulacidea</tp:taxon-name-part> <tp:taxon-name-part taxon-name-part-type="species">idoneus</tp:taxon-name-part></tp:taxon-name></italic> differs from <italic><tp:taxon-name><tp:taxon-name-part taxon-name-part-type="genus">Aulacidea</tp:taxon-name-part> <tp:taxon-name-part taxon-name-part-type="species">follioti</tp:taxon-name-part></tp:taxon-name></italic> in presenting median mesoscutal line, like <italic><tp:taxon-name><tp:taxon-name-part taxon-name-part-type="genus">Aulacidea</tp:taxon-name-part> <tp:taxon-name-part taxon-name-part-type="species">laureae</tp:taxon-name-part></tp:taxon-name></italic>; <italic><tp:taxon-name><tp:taxon-name-part taxon-name-part-type="genus">Aulacidea</tp:taxon-name-part> <tp:taxon-name-part taxon-name-part-type="species">idoneus</tp:taxon-name-part></tp:taxon-name></italic> can be distinguished from <italic><tp:taxon-name><tp:taxon-name-part taxon-name-part-type="genus">Aulacidea</tp:taxon-name-part> <tp:taxon-name-part taxon-name-part-type="species">laureae</tp:taxon-name-part></tp:taxon-name></italic> by the following characters: short and narrow scutelar foveae, <abbrev xmlns:xlink="http://www.w3.org/1999/xlink" xlink:title="ocellar–ocular distance" xlink:type="simple">OOL</abbrev> 3.0 times longer than the diameter of lateral ocellus, space between totuli and clypeus without radiating carina, having shorter notauli and medial mesoscutal line shorter (both extending 1/3 of scutum length) and radial cell (slightly more than 2.0 times longer than broad) and having a second metasomal tergite with only some dorsal points while being laterally smooth.</p></tp:treatment-sec><ref-list><ref id="B8"><mixed-citation xmlns:xlink="http://www.w3.org/1999/xlink" xlink:type="simple">
          <person-group><name name-style="western"><surname>Melika</surname><given-names>G</given-names></name></person-group> (<year>2006</year>) <article-title>Gall wasps of Ukraine, <tp:taxon-name><tp:taxon-name-part taxon-name-part-type="family">Cynipidae</tp:taxon-name-part></tp:taxon-name>.</article-title> <source>Vestnik Zoologii</source>, <supplement>Suppl.</supplement>, <volume>21</volume>: <fpage>1</fpage>–<lpage>300</lpage> and <fpage>301</fpage>–<lpage>644</lpage> (2 vol.).</mixed-citation></ref></ref-list></tp:taxon-treatment>
