# Supplementary material for: Revision on Palaearctic species of Periclistus Förster with description of a new species and its host plant gall (Hymenoptera, Cynipidae)
Source: Zookeys. 2016 Jun 7;(596):65–75. doi: 10.3897/zookeys.596.5945 (PMC4926655; doi:10.3897/zookeys.596.5945)
Supplement: XML Treatment for Periclistus mongolicus [file zookeys.596.5945-treatment3.xml]

<!DOCTYPE tp:taxon-treatment
  PUBLIC "-//TaxonX//DTD Taxonomic Treatment Publishing DTD v0 20100105//EN" "tax-treatment-NSO.dtd">
<tp:taxon-treatment xmlns:tp="http://www.plazi.org/taxpub"><tp:treatment-meta><kwd-group><label>Taxon classification</label><kwd><named-content content-type="kingdom">Animalia</named-content></kwd><kwd><named-content content-type="order">Hymenoptera</named-content></kwd><kwd><named-content content-type="family">Cynipidae</named-content></kwd></kwd-group><mixed-citation publication-type="journal"><person-group><name><surname>Pujade-Villar</surname><given-names>Juli</given-names></name><name><surname>Wang</surname><given-names>Yiping</given-names></name><name><surname>Guo</surname><given-names>Rui</given-names></name><name><surname>Chen</surname><given-names>Xuexin</given-names></name></person-group><article-title>Revision on Palaearctic species of <italic><tp:taxon-name><tp:taxon-name-part taxon-name-part-type="genus">Periclistus</tp:taxon-name-part></tp:taxon-name></italic> Förster with description of a new species and its host plant gall (<tp:taxon-name><tp:taxon-name-part taxon-name-part-type="order">Hymenoptera</tp:taxon-name-part></tp:taxon-name>, <tp:taxon-name><tp:taxon-name-part taxon-name-part-type="family">Cynipidae</tp:taxon-name-part></tp:taxon-name>)</article-title><source>Zookeys</source><day>7</day><month>6</month><year>2016</year><volume>2016</volume><issue>596</issue><fpage>65</fpage><lpage>75</lpage><pub-id pub-id-type="doi">10.3897/zookeys.596.5945</pub-id></mixed-citation></tp:treatment-meta><tp:nomenclature><tp:taxon-name>
            <tp:taxon-name-part taxon-name-part-type="genus">Periclistus</tp:taxon-name-part>
            <tp:taxon-name-part taxon-name-part-type="species">mongolicus</tp:taxon-name-part>
          </tp:taxon-name><tp:taxon-authority>Belizin, 1973</tp:taxon-authority><tp:taxon-status xmlns:xlink="http://www.w3.org/1999/xlink" xlink:type="simple">species dubia</tp:taxon-status><tp:nomenclature-citation-list><tp:nomenclature-citation><tp:taxon-name>
                <tp:taxon-name-part taxon-name-part-type="genus">Periclistus</tp:taxon-name-part> <tp:taxon-name-part taxon-name-part-type="species">mongolicus</tp:taxon-name-part></tp:taxon-name><comment>Belizin, 1973: 26.</comment></tp:nomenclature-citation></tp:nomenclature-citation-list></tp:nomenclature><tp:treatment-sec sec-type="remarks"><title>Remarks.</title><p>This species described from Mongolia was considered by <xref ref-type="bibr" rid="B2">Abe et al. (2007)</xref> as having an uncertain status until the types were revised. Because of the loss of the type material (S. Belokobylskij pers. comm.) this species is definitively considered as ‘<italic>species dubia</italic>’ according to the description, which does not permit assessment of its validity nor its placement in the genus <italic><tp:taxon-name><tp:taxon-name-part taxon-name-part-type="genus">Periclistus</tp:taxon-name-part></tp:taxon-name></italic>.</p><!--PageBreak--></tp:treatment-sec><ref-list><ref id="B2"><mixed-citation xmlns:xlink="http://www.w3.org/1999/xlink" xlink:type="simple">
          <person-group><name name-style="western"><surname>Abe</surname><given-names>Y</given-names></name><name name-style="western"><surname>Melika</surname><given-names>G</given-names></name><name name-style="western"><surname>Stone</surname><given-names>GN</given-names></name></person-group> (<year>2007</year>) <article-title>The diversity and phylogeography of cynipid gallwasps (<tp:taxon-name><tp:taxon-name-part taxon-name-part-type="order">Hymenoptera</tp:taxon-name-part></tp:taxon-name>: <tp:taxon-name><tp:taxon-name-part taxon-name-part-type="family">Cynipidae</tp:taxon-name-part></tp:taxon-name>) of the Oriental and Eastern Palaearctic Regions, and their associated communities.</article-title> <source>Oriental Insects</source> <volume>41</volume>: <fpage>169</fpage>–<lpage>212</lpage>. doi: <ext-link xlink:type="simple" ext-link-type="doi" xlink:href="10.1080/00305316.2007.10417504">10.1080/00305316.2007.10417504</ext-link></mixed-citation></ref></ref-list></tp:taxon-treatment>
